# Supplementary material for: Characterization of LE3 and LE4, the only lytic phages known to infect the spirochete Leptospira
Source: Sci Rep. 2018 Aug 6;8:11781. doi: 10.1038/s41598-018-29983-6 (PMC6078989; doi:10.1038/s41598-018-29983-6)
Supplement: Supplementary file 2 — Supplementary tables S1, S2 [file 41598_2018_29983_MOESM2_ESM.xlsx]

## Sheet: Article informations
Supplementary tables for
Characterization of LE3 and LE4, the only lytic phages known to infect the spirochete Leptospira
Olivier Schiettekatte1, Antony T. Vincent2, Christian Malosse3, Pierre Lechat4, Julia Chamot-Rooke3, Frédéric J. Veyrier2, Mathieu Picardeau1 & Pascale Bourhy1
1 Institut Pasteur, Unité Biologie des Spirochètes, Paris, France. 2 INRS-Institut Armand-Frappier, Bacterial Symbionts Evolution, Laval, Quebec, Canada. 3 Institut Pasteur, Citech, Mass Spectrometry for Biology Utechs, USR 2000 IP CNRS, Paris, France. 4 Institut Pasteur, Bioinformatics and Biostatistics Hub, C3BI, USR 3756 IP CNRS, Paris, France.

## Sheet: Supplementary table S1
LE4							LE3
Gene product	Unique peptides experiment 1	Unique peptides experiment 2	Unique peptides experiment 3	Mol. weight (kDa)	Score	Average sequence coverage (%)	Gene product	Unique peptides experiment 1	Unique peptides experiment 2	Mol. weight (kDa)	Score	Average sequence coverage (%)
gp22	16	26	16	61.247	323.31	36.5667	gp36	14	10	61.205	323.31	24.9
gp19	7	26	12	56.381	323.31	32.6	gp39	12	6	56.467	118.79	20
gp23	14	16	13	49.713	323.31	40.8333	gp35	11	9	44.192	323.31	32.6
gp71	3	2	13	16.409	163.31	37.9	gp70	8	7	16.409	98.01	52.55
gp41	6	5	6	42.093	323.31	14.9333	gp17	6	5	42.093	308.86	16.5
gp58	4	1	10	40.008	231.79	15.6333	gp82	0	2	40.038	21.701	57.4
gp8	1	3	6	44.596	125.44	11.3667	gp50	0	4	44.631	98.234	13.2
gp21	2	7	0	34.651	19.6	15.45	gp37
gp28	1	6	2	43.646	116	10.1333	gp30
gp29	0	7	2	64.963	37.603	10.8	gp29	0	4	64.992	32.477	8.3
gp36	1	7	1	46.982	19.226	7.1	gp22	1	5	46.996	53.179	7.55
gp40	2	3	1	25.052	31.482	11.6333	gp18	1	2	25.022	17.78	7.25
gp39	2	2	1	54.78	12.198	5.2	gp19	2	2	54.809	15.071	4.5
gp33	0	4	0	47.215	6.212	7.4	gp25	0	1	47.215	6.3808	2.7
gp11	0	1	2	28.167	8.0572	4.2	gp47
gp12	0	1	1	20.756	5.5333	7.25	gp46
gp25	0	2	0	30.886	4.4902	11.7	gp33	1	0	30.984	8.8814	3.9
gp61	0	2	0	31.325	17.576	12.2	gp79
gp73	0	2	0	17.189	18.211	22.1	gp68
gp16	0	1	0	15.98	5.8862	11.2	gp42	0	1	16.416	82.831	11
gp34	0	1	0	22.781	9.4503	8.4	gp24	0	1	22.693	9.1955	7.9
gp35	0	1	0	9.8112	1.6781	14.1	gp23
gp46	0	1	0	11.183	17.06	19.4	gp12	0	1	11.183	6.3476	11.8
gp1							gp59	0	1	36.325	6.2116	5.4
gp13							gp45	0	1	42.255	6.0059	2.7
gp7							gp51	0	1	11.137	33.107	12.6
gp30							gp28	0	1	15.986	5.8811	7.8
gp70							gp71	0	1	9.0285	-2	10.5
Supplementary Table S1. Mass spectrometry data of the phages LE4 and LE3. Phage proteins identified using MassQuant with an FDR of 1% at peptide and protein level. Gene products (gp) correspond to MaGe ORF nomenclature. LE4 and LE3 homologues proteins are represented in the same line.

## Sheet: Supplementary table S2
ORF	Start	End	Strand	Product
ORF_1	33	170	+	putative plasmid maintenance system killer protein
ORF_2	183	476	+	putative transcriptional regulator
ORF_3	591	809	+	hypothetical protein
ORF_4	854	1066	+	XRE family transcriptional regulator
ORF_5	1136	1414	+	peptidase
ORF_6	1426	1737	+	transcriptional regulator
ORF_7	1945	2184	+	hypothetical protein
ORF_8	2238	2468	+	hypothetical protein
ORF_9	2647	3066	+	hypothetical protein
ORF_10	3097	3273	-	hypothetical protein
ORF_11	3553	4257	-	helix-turn-helix domain-containing protein
ORF_12	4648	5202	-	DUF3102 domain-containing protein
ORF_13	5199	5897	-	ParA family protein
ORF_14	6260	6988	+	hypothetical protein
ORF_15	7000	7251	+	hypothetical protein
ORF_16	7416	7538	+	hypothetical protein
ORF_17	7501	7914	-	XRE family transcriptional regulator
ORF_18	7933	8187	-	hypothetical protein
ORF_19	8473	8736	+	putative transposase
ORF_20	8862	9545	+	transposase
ORF_21	9805	10230	+	hypothetical protein
ORF_22	10314	10997	-	hypothetical protein
ORF_23	11081	11686	-	hypothetical protein
ORF_24	11690	12115	-	XRE family transcriptional regulator
ORF_25	12187	12429	+	hypothetical protein
ORF_26	12700	12972	+	putative transcriptional regulator
ORF_27	13149	13340	+	hypothetical protein
ORF_28	13337	13564	+	hypothetical protein
ORF_29	13561	13872	+	hypothetical protein
ORF_30	13872	14684	+	hypothetical protein
ORF_31	14684	15202	+	bacteriophage resistance factor, PF05565 family
ORF_32	15222	15392	+	hypothetical protein
ORF_33	15411	15563	+	hypothetical protein
ORF_34	15560	15823	+	transferase hexapeptide repeat protein
ORF_35	15898	16377	+	transferase hexapeptide repeat protein
ORF_36	16450	16839	+	transferase hexapeptide repeat protein
ORF_37	16912	17727	+	hypothetical protein
ORF_38	17720	18490	+	hypothetical protein
ORF_39	18487	18732	+	hypothetical protein
ORF_40	18752	19846	+	hypothetical protein
ORF_41	19816	20118	+	hypothetical protein
ORF_42	20115	20564	+	hypothetical protein
ORF_43	20568	21029	+	hypothetical protein
ORF_44	21026	21466	+	hypothetical protein
ORF_45	21468	21650	+	hypothetical protein
ORF_46	21647	22483	+	N6 adenine-specific DNA methyltransferase
ORF_47	22480	22818	+	hypothetical protein
ORF_48	22828	23340	+	hypothetical protein
ORF_49	23327	23482	+	hypothetical protein
ORF_50	23479	23787	+	hypothetical protein
ORF_51	23882	24316	+	hypothetical protein
ORF_52	24336	24677	+	hypothetical protein
ORF_53	24674	25204	+	hypothetical protein
ORF_54	25185	26720	+	phage terminase large subunit GpA-like protein
ORF_55	26717	26863	+	hypothetical protein
ORF_56	26838	28436	+	phage portal protein
ORF_57	28458	29579	+	hypothetical protein
ORF_58	29704	31290	+	hypothetical protein
ORF_59	31290	32453	+	hypothetical protein
ORF_60	32531	32788	+	hypothetical protein
ORF_61	32788	33402	+	hypothetical protein
ORF_62	33392	34276	+	hypothetical protein
ORF_63	34279	34698	+	hypothetical protein
ORF_64	34703	35305	+	hypothetical protein
ORF_65	35302	36459	+	hypothetical protein
ORF_66	36527	36658	-	hypothetical protein
ORF_67	36633	38468	+	putative phage tail protein
ORF_68	38471	38914	+	hypothetical protein
ORF_69	38916	39830	+	hypothetical protein
ORF_70	39884	40027	+	hypothetical protein
ORF_71	40028	41653	+	hypothetical protein
ORF_72	41732	43003	-	hypothetical protein
ORF_73	43221	43811	+	hypothetical protein
ORF_74	43814	44077	+	hypothetical protein
ORF_75	44074	45348	+	phage late control protein D
ORF_76	45345	45986	+	hypothetical protein
ORF_77	45983	46429	+	hypothetical protein
ORF_78	46426	46791	+	hypothetical protein
ORF_79	46788	48320	+	putative baseplate assembly protein
ORF_80	48317	49000	+	hypothetical protein
ORF_81	49002	50180	+	hypothetical protein
ORF_82	50180	50899	+	hypothetical protein
ORF_83	50906	51193	+	hypothetical protein
ORF_84	51190	51885	+	hypothetical protein
ORF_85	51906	52343	+	hypothetical protein
ORF_86	52471	53238	-	chromosome partitioning protein ParB
Supplementary Table S2. Annotation of predicted ORFs in L. mayottensis plasmid p2_L200901116
